# Supplementary material for: Exploring glycerophospholipid metabolism in nasopharyngeal carcinoma: interactions between malignant epithelial cells and CCL11-expressing fibroblasts
Source: Front Immunol. 2026 May 20;17:1799551. doi: 10.3389/fimmu.2026.1799551 (PMC13229993; doi:10.3389/fimmu.2026.1799551)
Supplement: Supplementary file 6 [file Table1.xlsx]

## Sheet: Sheet1
Supplementary table 1. Clinical and sample information for single-cell transcriptomics
ID	Dignosis	Gender	Age	T	N	M
Patient1	NPC	male	31	3	2	0
Patient2	NPC	male	65	4	1	0
Patient3	NPC	male	48	3	1	0
Patient4	NPC	male	42	3	0	0
Patient6	NPC	female	45	3	2	0
Patient7	NPC	male	65	2	1	0
Patient8	NPC	male	37	3	2	0
Patient9	CIH	male	23	NA	NA	NA
Patient5	CIH	male	26	NA	NA	NA
