# Supplementary material for: Exploring glycerophospholipid metabolism in nasopharyngeal carcinoma: interactions between malignant epithelial cells and CCL11-expressing fibroblasts
Source: Front Immunol. 2026 May 20;17:1799551. doi: 10.3389/fimmu.2026.1799551 (PMC13229993; doi:10.3389/fimmu.2026.1799551)
Supplement: Supplementary file 7 [file Table2.xlsx]

## Sheet: Sheet1
Supplementary table 2. Clinical characteristics for spatial transcriptomics and metabolomics
	NPC	CIH
Sex
Femal	3	1
Male	8	4
Age	14-77	23-37
T
T1	0	NA
T2	2	NA
T3	5	NA
T4	4	NA
N
N0	0	NA
N1	2	NA
N2	6	NA
N3	3	NA
M
M0	11	NA
M1	0	NA
EBER
Positive	8	NA
Negative	3	NA
